# Supplementary material for: Intracellular Fusobacterium nucleatum infection attenuates antitumor immunity in esophageal squamous cell carcinoma
Source: Nat Commun. 2023 Sep 18;14:5788. doi: 10.1038/s41467-023-40987-3 (PMC10507087; doi:10.1038/s41467-023-40987-3)
Supplement: Supplementary file 4 — Source Data [file 41467_2023_40987_MOESM4_ESM.zip]

Archive with 3 entries (2 files):
- Source Data and full uncut gels/
- Source Data and full uncut gels/Source Data.xlsx
- Source Data and full uncut gels/Supplemental full uncut gels.pdf
