# Supplementary material for: Intracellular Fusobacterium nucleatum infection attenuates antitumor immunity in esophageal squamous cell carcinoma
Source: Nat Commun. 2023 Sep 18;14:5788. doi: 10.1038/s41467-023-40987-3 (PMC10507087; doi:10.1038/s41467-023-40987-3)
Supplement: Supplementary file 4 — Source Data [file 41467_2023_40987_MOESM4_ESM.zip › Source Data and full uncut gels/Source Data.xlsx]

## Sheet: Fig1A
ID	CD274 expression	Type
TCGA-2H-A9GK-01A	1.95494	Tumor
TCGA-LN-A4A4-01A	0.453514	Tumor
TCGA-L5-A4OI-01A	1.18909	Tumor
TCGA-L5-A4OM-01A	0.876095	Tumor
TCGA-L5-A4OG-01A	2.00727	Tumor
TCGA-L5-A88Y-01A	1.76736	Tumor
TCGA-L5-A4OR-11A	0.519125	Normal
TCGA-R6-A6XQ-01B	0.952034	Tumor
TCGA-ZR-A9CJ-01B	1.72043	Tumor
TCGA-L5-A8NW-01A	1.28493	Tumor
TCGA-S8-A6BV-01A	0.987007	Tumor
TCGA-2H-A9GM-01A	0.789865	Tumor
TCGA-LN-A4A5-01A	1.18772	Tumor
TCGA-LN-A7HY-01A	1.28531	Tumor
TCGA-2H-A9GL-01A	1.39257	Tumor
TCGA-IG-A3YA-01A	1.52451	Tumor
TCGA-JY-A6FB-01A	0.211417	Tumor
TCGA-JY-A938-01A	1.84864	Tumor
TCGA-LN-A49Y-01A	0.267323	Tumor
TCGA-LN-A5U6-01A	0.722029	Tumor
TCGA-L5-A88S-01A	0.451649	Tumor
TCGA-JY-A6FD-01A	2.50417	Tumor
TCGA-LN-A4A1-01A	1.49278	Tumor
TCGA-JY-A6FA-01A	0.887798	Tumor
TCGA-JY-A93C-01A	0.994946	Tumor
TCGA-LN-A49O-01A	3.44104	Tumor
TCGA-L7-A6VZ-01A	0.870375	Tumor
TCGA-L5-A88Z-01A	4.74204	Tumor
TCGA-R6-A6DN-01B	2.38129	Tumor
TCGA-JY-A6FH-01A	0.713547	Tumor
TCGA-L5-A8NU-01A	1.41427	Tumor
TCGA-L5-A4OG-11A	0.662136	Normal
TCGA-2H-A9GG-01A	0.956861	Tumor
TCGA-IG-A625-01A	3.27063	Tumor
TCGA-LN-A49U-01A	1.18093	Tumor
TCGA-V5-A7RE-01A	0.714719	Tumor
TCGA-Q9-A6FW-01A	2.63197	Tumor
TCGA-2H-A9GR-01A	0.559331	Tumor
TCGA-VR-A8ER-01A	1.25705	Tumor
TCGA-IG-A97H-01A	1.62165	Tumor
TCGA-IG-A3I8-01A	0.580285	Tumor
TCGA-L5-A8NL-01A	0.896964	Tumor
TCGA-LN-A7HZ-01A	3.41939	Tumor
TCGA-VR-A8ET-01A	0.256241	Tumor
TCGA-L5-A88T-01A	0.811298	Tumor
TCGA-L5-A43E-01A	0.899995	Tumor
TCGA-IG-A4QS-01A	1.17781	Tumor
TCGA-IG-A5B8-01A	1.06221	Tumor
TCGA-VR-A8EW-01A	0.574524	Tumor
TCGA-L5-A8NQ-01A	1.37493	Tumor
TCGA-IC-A6RE-01A	0.749819	Tumor
TCGA-VR-A8EP-01A	1.38561	Tumor
TCGA-IG-A97I-01A	0.497761	Tumor
TCGA-JY-A93D-01A	1.85652	Tumor
TCGA-R6-A8WC-01A	0.825943	Tumor
TCGA-L5-A8NJ-01A	0.484401	Tumor
TCGA-L5-A8NE-01A	0.940379	Tumor
TCGA-R6-A8W5-01B	1.66049	Tumor
TCGA-L5-A8NS-01A	1.95035	Tumor
TCGA-R6-A6L4-01A	1.20947	Tumor
TCGA-R6-A6Y0-01B	2.03776	Tumor
TCGA-L5-A4OQ-11A	0.876189	Normal
TCGA-LN-A49X-01A	1.22632	Tumor
TCGA-LN-A9FP-01A	1.36564	Tumor
TCGA-VR-A8EX-01A	1.82467	Tumor
TCGA-L5-A4ON-01A	1.12768	Tumor
TCGA-VR-A8EO-01A	0.251881	Tumor
TCGA-LN-A49M-01A	2.32455	Tumor
TCGA-LN-A8I0-01A	2.53822	Tumor
TCGA-V5-AASX-01A	1.51504	Tumor
TCGA-LN-A49S-01A	1.53078	Tumor
TCGA-Z6-A8JD-01A	0.730831	Tumor
TCGA-L5-A88V-01A	0.498409	Tumor
TCGA-IG-A7DP-01A	2.65202	Tumor
TCGA-KH-A6WC-01A	1.78752	Tumor
TCGA-JY-A93E-01A	1.34618	Tumor
TCGA-V5-A7RC-06A	0.659238	Tumor
TCGA-VR-A8EY-01A	0.639735	Tumor
TCGA-2H-A9GJ-01A	0.264411	Tumor
TCGA-LN-A7HX-01A	1.50694	Tumor
TCGA-VR-AA4D-01A	0.235942	Tumor
TCGA-L5-A893-01A	1.10169	Tumor
TCGA-IC-A6RF-11A	0.813072	Normal
TCGA-2H-A9GI-01A	0.783666	Tumor
TCGA-Z6-AAPN-01A	1.49976	Tumor
TCGA-LN-A8I1-01A	1.35703	Tumor
TCGA-LN-A49W-01A	2.36128	Tumor
TCGA-V5-AASW-01A	1.36955	Tumor
TCGA-IG-A8O2-01A	0.496516	Tumor
TCGA-V5-A7RC-01B	0.665504	Tumor
TCGA-VR-A8Q7-01A	2.50119	Tumor
TCGA-JY-A939-01A	2.33234	Tumor
TCGA-L5-A4OJ-11A	0.447777	Normal
TCGA-L5-A4OX-01A	1.10289	Tumor
TCGA-L5-A4OU-01A	3.02669	Tumor
TCGA-IC-A6RE-11A	1.04108	Normal
TCGA-R6-A8WG-01A	1.16964	Tumor
TCGA-L5-A8NV-01A	0.960086	Tumor
TCGA-L5-A8NF-01A	0.481663	Tumor
TCGA-Z6-A9VB-01A	0.384372	Tumor
TCGA-L5-A4OP-01A	0.940501	Tumor
TCGA-L5-A8NH-01A	1.24953	Tumor
TCGA-LN-A7HW-01A	1.96878	Tumor
TCGA-L7-A56G-01A	1.22034	Tumor
TCGA-LN-A7HV-01A	0.726339	Tumor
TCGA-V5-A7RE-11A	1.28024	Normal
TCGA-IG-A5S3-01A	0.73175	Tumor
TCGA-L5-A4OT-01A	1.70441	Tumor
TCGA-L5-A4OH-01A	0.417802	Tumor
TCGA-L5-A8NR-01A	1.03605	Tumor
TCGA-JY-A6FE-01A	2.54726	Tumor
TCGA-IG-A4P3-01A	2.85999	Tumor
TCGA-IG-A3QL-01A	2.15435	Tumor
TCGA-Z6-A8JE-01A	0.546143	Tumor
TCGA-RE-A7BO-01A	0.70253	Tumor
TCGA-V5-AASX-11A	0.248981	Normal
TCGA-XP-A8T6-01A	2.58122	Tumor
TCGA-IG-A3YB-01A	1.06222	Tumor
TCGA-VR-A8EQ-01A	0.779156	Tumor
TCGA-LN-A9FQ-01A	1.66597	Tumor
TCGA-IG-A50L-01A	1.80888	Tumor
TCGA-LN-A4A3-01A	1.18977	Tumor
TCGA-IC-A6RF-01A	2.10358	Tumor
TCGA-2H-A9GO-01A	0.214707	Tumor
TCGA-L5-A4OS-01A	1.52554	Tumor
TCGA-LN-A9FR-01A	0.830509	Tumor
TCGA-L5-A8NG-01A	1.28134	Tumor
TCGA-LN-A9FO-01A	1.44636	Tumor
TCGA-L5-A8NM-01A	1.81783	Tumor
TCGA-L5-A88W-01A	0.712791	Tumor
TCGA-L5-A8NT-01A	2.13499	Tumor
TCGA-L5-A891-01A	0.744604	Tumor
TCGA-VR-A8EU-01A	1.1933	Tumor
TCGA-JY-A93F-01A	1.77422	Tumor
TCGA-L5-A8NI-01A	1.1481	Tumor
TCGA-R6-A6KZ-01A	1.11599	Tumor
TCGA-R6-A8W8-01B	1.2497	Tumor
TCGA-R6-A6XG-01B	0.302123	Tumor
TCGA-LN-A49P-01A	1.87669	Tumor
TCGA-LN-A8HZ-01A	1.64367	Tumor
TCGA-LN-A4A9-01A	3.10407	Tumor
TCGA-VR-A8EZ-01A	3.84316	Tumor
TCGA-LN-A4A8-01A	2.44315	Tumor
TCGA-2H-A9GF-01A	0.431857	Tumor
TCGA-L5-A4OF-11A	0.510601	Normal
TCGA-L5-A4OJ-01A	0.672364	Tumor
TCGA-L5-A4OO-11A	0.808632	Normal
TCGA-L5-A43C-01A	1.84803	Tumor
TCGA-XP-A8T8-01A	0.918149	Tumor
TCGA-2H-A9GN-01A	1.4811	Tumor
TCGA-LN-A5U5-01A	1.1788	Tumor
TCGA-R6-A6DQ-01B	2.41002	Tumor
TCGA-2H-A9GH-01A	0.44003	Tumor
TCGA-JY-A6FG-01A	2.11331	Tumor
TCGA-LN-A5U7-01A	0.959566	Tumor
TCGA-IG-A51D-01A	1.35581	Tumor
TCGA-IG-A3YC-01A	2.01097	Tumor
TCGA-LN-A4MQ-01A	1.13283	Tumor
TCGA-L5-A43J-01A	1.0399	Tumor
TCGA-L5-A4OE-01A	2.90879	Tumor
TCGA-S8-A6BW-01A	2.09989	Tumor
TCGA-V5-A7RB-01A	1.16959	Tumor
TCGA-L5-A43C-11A	0.414546	Normal
TCGA-M9-A5M8-01A	0.941476	Tumor
TCGA-VR-AA4G-01A	2.22256	Tumor
TCGA-L5-A8NK-01A	0.959479	Tumor
TCGA-V5-AASV-01A	1.82172	Tumor
TCGA-L5-A8NN-01A	0.935764	Tumor
TCGA-IG-A6QS-01A	3.56946	Tumor
TCGA-L5-A4OO-01A	1.38879	Tumor
TCGA-VR-AA7I-01A	2.86687	Tumor
TCGA-L5-A4OW-01A	1.54163	Tumor
TCGA-2H-A9GQ-01A	0.687675	Tumor

## Sheet: Fig 1B
OS analysis of CD274 in the high and low expression groups						DFS analysis of CD274 in the high and low expression groups
	cutpoint	statistic					cutpoint	statistic
var	1.25705	1.69042				var	0.941476	3.10431

## Sheet: Fig 1D
Tumor			Adjacent Normal
Mean	SD	n	Mean	SD	n
1	0.27	3	3.69	0.86	3
1.75	0.14	3	0.6	0.05	3
919.21	130.56	3	40.71	8.05	3
0.67	0.27	3	0.69	0.11	3
0.57	0.11	3	0.42	0.17	3
13.05	3.34	3	1.87	1.47	3
10.9	1.47	3	5.81	1.65	3
4322.32	1516.99	3	110.93	31.49	3
13.12	3.75	3	1.37	0.43	3
0.48	0.12	3	42.11	4.88	3
2524.02	555.82	3	66.28	14.54	3
6.49	1.01	3	0.49	0.05	3

## Sheet: Fig 1E
	T	N
1	4.21419	0.615011
2	1.25941	1.08369
3	1.05664	0.32737
4	1.04413	0.923959
5	0.894313	0.198384
6	1.05917	0.35533
Mean	1.58797	0.583957

## Sheet: Fig 1F
	Tumor tissues			Adjacent normal tissues
ID	PD-L1	Fn		PD-L1	Fn
12	21.3051	13.12		3.35385	1.37
15	5.90667	1.75		5.36661	0.6
13	5.77765	0.57		1.63556	0.42
5	5.78371	10.9		4.68419	5.81
11	4.934	0.67		1	0.69
14	12.4098	6.54		2.24076	0.75

## Sheet: Fig 1H
	NR (n=9)	R (n=13)
	0.251	0.055
	0.406	0.103
	0.245	0.12
	2.842	0.332
	0.952	0.504
	0.506	0.177
	1.513	0.405
	0.712	0.393
	0.247	0.13
		0.872
		0.559
		0.156
		0.242
Mean	0.852667	0.311385

## Sheet: Fig 1K
NR (n=10)			R (n=9)
ID	Expression		ID	Expression
714287-1F	272.89		828118	4.89
815517-13C	294.06		897011-13B	0.58
809793-8E	1.69		892561-10C	0.31
775169-1A	25.78		891440-5A	1.37
601405-12A	2.65		890961-12F	1.67
844189	28.86		822190-17B	2.11
842008	81.21		821292-5B	76.85
590103-1A	27.8		804910-25B	1.72
736408-1E	8364.11		793334-2D	22.21
818457-8A	0.63

## Sheet: Fig 2C
	No Fn groups	Fn groups
	1	5.22
	0.36	3.09
	2.23	3.8
	1.19	4.89
	1.73	9.18
Mean	1.302	5.236

## Sheet: Fig 2D+2E
Day post injection	Con					αPD-L1					Fn+αPD-L1					Fn
0	123.126	\	13.5	29.95	14.98	39.54	13.5	13.5	41.2	14.09	113.09	124.657	47.96	115.11	91.08	115.49	171.29	109.33	49.63	134
3	168.858	82.82	36	95.35	48.76	65.75	126.23	67.07	70.69	100.18	110.66	307.12	18.63	192.61	119.5	114.05	242.07	155.83	109.66	283.358
6	307.64	139.51	86.67	274.72	104.34	60.01	123.34	116.99	194.88	86.15	199.42	341.4	23.54	226.03	126.39	163.19	307.77	221.73	174.63	798.93
8	385.31	178.71	115.38	216.47	115.12	93.65	71.5	132.77	148.77	56.88	268.62	195.35	53.82	370.34	234.17	274.46	267.05	305.28	189.47	980.48
10	585.17	241.78	189.57	235.2	175.09	105.31	57.92	100.86	105.28	61.6	193.79	447.78	97.94	434.22	372.19	245.27	310.04	516.21	329.12	1357.12
13	651.94	378.12	376.25	432.64	245.96	131.09	41.34	151.75	99.01	75.49	548.28	291.09	142.41	605.36	453.92	533.73	608.93	499.12	376.43	1679.94
16	627.8	844.48	573.59	1414.24	722.53	13.5	153.12	100	135.02	218.8	544.19	685.89	313.6	897.53	592.8	542.08	781.78	967.91	909.21	2250.81
18	860.93	1094.29	646.35	1450.01	613.32	32	120.96	71.11	144.38	188.18	977.83	836.6	484.41	1214.8	846.43	576.76	988.55	958.45	967.71	2256.88
	Mean
Day post injection	Con	αPD-L1	Fn+αPD-L1	Fn
18	933	111.3	872	1149.7

## Sheet: Fig 2F
Group	Con	αPD-L1	Fn	Fn+ αPD-L1
	3.014	0.06	0.982	1.08
	1.825	0.106	1.122	1.085
	1.058	0.142	1.405	1.6
	0.833	0.227	1.519	1.089
	0.856	0.275	3.276	1.188
Mean	1.52	0.11	1.66	1.21

[truncated: 45 more sheets: Fig 2H, Fig 3D+3E, Fig 3F, Fig 3I+3J, Fig 3K, Fig 4B, Fig 4D, Fig 4G, Fig 4H, Fig 4I, Fig 4J, Fig 4K, Fig 5B, Fig 5C, Fig 5E, Fig 5G, Fig 5H, Fig 5J, Fig 5K, Fig 6B …]
